# Supplementary material for: 3,3′-((3-Hydroxyphenyl)azanediyl)dipropionic Acid Derivatives as a Promising Scaffold Against Drug-Resistant Pathogens and Chemotherapy-Resistant Cancer
Source: Pathogens. 2025 May 15;14(5):484. doi: 10.3390/pathogens14050484 (PMC12115217; doi:10.3390/pathogens14050484)
Supplement: Supplementary file 1 [file pathogens-14-00484-s001.zip]

Archive with 1 entries (1 files):
- pathogens-3602216-supplementary.pdf
